# Supplementary material for: Phenazine-1-carboxylic Acid Produced by Pseudomonas chlororaphis YL-1 Is Effective against Acidovorax citrulli
Source: Microorganisms. 2021 Sep 23;9(10):2012. doi: 10.3390/microorganisms9102012 (PMC8541086; doi:10.3390/microorganisms9102012)
Supplement: Supplementary file 1 [file microorganisms-09-02012-s001.zip]

Archive with 1 entries (1 files):
- microorganisms-1329464-supplementary.pdf
